# Supplementary material for: The anti-PD-L1/CTLA-4 bispecific antibody KN046 in combination with nab-paclitaxel in first-line treatment of metastatic triple-negative breast cancer: a multicenter phase II trial
Source: Nat Commun. 2024 Feb 3;15:1015. doi: 10.1038/s41467-024-45160-y (PMC10838317; doi:10.1038/s41467-024-45160-y)
Supplement: Supplementary file 4 — Source Data [file 41467_2024_45160_MOESM4_ESM.xlsx]

## Sheet: Figure 2a
Figure 2. Survival outcomes. a) Kaplan-Meier Curve for Progression-Free Survival
No.	PFS (months)	PFS status
011	3.67967	0
012	0.0328542	1
013	3.58111	0
014	3.71253	0
005	4.82957	1
006	3.67967	0
013	7.32649	0
014	4.73101	0
017	3.61396	0
018	7.32649	0
020	9.10062	0
021	15.2444	1
022	3.58111	0
023	2.66119	0
002	3.67967	0
006	30.423	1
009	9.72485	1
002	1.60986	0
004	24.8378	1
003	22.1109	1
009	5.71663	0
010	0.0328542	1
001	11.0719	0
001	13.7988	1
003	1.41273	1
005	8.6078	0
001	9.23203	0

## Sheet: Figure 2b
Figure 2. Survival outcomes. b) Kaplan-Meier Curves for Progression-Free Survival based on PD-L1 expression status
No.	PD-L1 expression level	PFS (months)	PFS status
011	<1%	3.67967	0
012	<1%	0.0328542	1
013	<1%	3.58111	0
014	<1%	3.71253	0
006	<1%	3.67967	0
014	<1%	4.73101	0
017	<1%	3.61396	0
018	<1%	7.32649	0
021	<1%	15.2444	1
022	<1%	3.58111	0
006	<1%	30.423	1
009	<1%	9.72485	1
010	<1%	0.0328542	1
001	<1%	11.0719	0
001	<1%	9.23203	0
005	≥1%	4.82957	1
013	≥1%	7.32649	0
020	≥1%	9.10062	0
023	≥1%	2.66119	0
002	≥1%	1.60986	0
003	≥1%	22.1109	1
001	≥1%	13.7988	1
003	≥1%	1.41273	1
005	≥1%	8.6078	0

## Sheet: Figure 2c
Figure 2. Survival outcomes. c) Kaplan-Meier Curve for Overall Survival
No.	OS (months)	OS status
011	33.2156	1
012	3.12115	1
013	3.61396	1
014	12.0903	1
005	38.6366	1
006	7.91786	0
013	27.729	0
014	4.73101	0
017	11.9918	0
018	32	1
020	24.5421	0
021	29.306	1
022	6.01232	0
023	9.56057	0
002	39.5893	1
006	36.1068	1
009	29.1088	1
002	2.52977	1
004	29.6674	1
003	37.2567	1
009	14.7515	0
010	3.94251	1
001	30.9158	0
001	35.9754	1
003	15.1129	0
005	8.6078	0
001	16.23	0

## Sheet: Figure 2d
Figure 2. Survival outcomes. d) Kaplan-Meier Curves for Overall Survival based on PD-L1 expression status
No.	PD-L1 expression level	OS (months)	OS status
011	<1%	33.2156	1
012	<1%	3.12115	1
013	<1%	3.61396	1
014	<1%	12.0903	1
006	<1%	7.91786	0
014	<1%	4.73101	0
017	<1%	11.9918	0
018	<1%	32	1
021	<1%	29.306	1
022	<1%	6.01232	0
006	<1%	36.1068	1
009	<1%	29.1088	1
010	<1%	3.94251	1
001	<1%	30.9158	0
001	<1%	16.23	0
005	≥1%	38.6366	1
013	≥1%	27.729	0
020	≥1%	24.5421	0
023	≥1%	9.56057	0
002	≥1%	2.52977	1
003	≥1%	37.2567	1
001	≥1%	35.9754	1
003	≥1%	15.1129	0
005	≥1%	8.6078	0
